# Supplementary material for: Spermidine/Spermine N1-Acetyltransferase 1 (SAT1)—A Potential Gene Target for Selective Sensitization of Glioblastoma Cells Using an Ionizable Lipid Nanoparticle to Deliver siRNA
Source: Cancers (Basel). 2022 Oct 22;14(21):5179. doi: 10.3390/cancers14215179 (PMC9656607; doi:10.3390/cancers14215179)
Supplement: Supplementary file 1 [file cancers-14-05179-s001.zip]

Archive with 1 entries (1 files):
- cancers-1601031-supplementary.pdf
